# Supplementary material for: Comparison of Thermoresponsive Hydrogels Synthesized by Conventional Free Radical and RAFT Polymerization
Source: Materials (Basel). 2019 Aug 23;12(17):2697. doi: 10.3390/ma12172697 (PMC6747592; doi:10.3390/ma12172697)
Supplement: Supplementary file 1 [file materials-12-02697-s001.zip]

Archive with 1 entries (1 files):
- materials-467469-supplementary.pdf
